# Supplementary material for: Whole genome phylogenies reflect the distributions of recombination rates for many bacterial species
Source: eLife. 2021 Jan 8;10:e65366. doi: 10.7554/eLife.65366 (PMC7884076; doi:10.7554/eLife.65366)
Supplement: Figure 1—source data 1. [file elife-65366-fig1-data1.txt]

NC_000913.3	K-12 MG1655 (NC_000913.3)	Laboratory
NC_004431.1	CFT073	Natural
NC_002695.1	O157:H7 Sakai	Natural
NC_012892.2	BL21 DE3 (NC_012892.2)	Engineered
NC_007779.1	K-12 W3110	Laboratory
NC_011415.1	SE11	Natural
NC_013654.1	SE15	Natural
NC_013353.1	O103:H2 12009	Natural
NC_013364.1	O111:H- 11128	Natural
NC_007946.1	UTI89	Natural
NC_008253.1	536	Natural
NC_008563.1	APEC O1	Natural
NC_009801.1	E24377A	Natural
NC_009800.1	HS	Natural
NC_012967.1	B REL606	Engineered
NC_010468.1	ATCC 8739	Laboratory
NC_010473.1	K-12 DH10B	Engineered
NC_010498.1	SMS-3-5	Natural
NC_011353.1	O157:H7 EC4115	Natural
NC_013008.1	O157:H7 TW14359	Natural
NC_012759.1	BW2952	Engineered
NC_012971.2	BL21 DE3 (NC_012971.2)	Engineered
NC_017625.1	DH1	Engineered
NC_012947.1	BL21 Gold DE3 pLysS AG	Engineered
NC_013941.1	O55:H7 CB9615	Natural
NC_017628.1	IHE3034	Natural
NC_011748.1	55989	Natural
NC_011741.1	IAI1	Natural
NC_011750.1	IAI39	Natural
NC_011601.1	O127:H6 E2348/69	Natural
NC_017626.1	O42	Natural
NC_013361.1	O26:H11 11368	Natural
NC_016902.1	KO11	Engineered
NC_017631.1	ABU 83972	Natural
NC_017632.1	UM146	Natural
NC_017634.1	O83:H1 NRG 857C	Natural
NC_017635.1	W (NC_017635.1)	Laboratory
NC_017633.1	ETEC H10407	Natural
NC_017641.1	UMNK88	Natural
NC_017644.1	NA114	Natural
NZ_CP006632.1	PCN033	Natural
NC_017646.1	O7:K1 CE10	Natural
NC_017651.1	clone D i2	Natural
NC_017652.1	clone D i14	Natural
NC_017656.1	O55:H7 RM12579	Natural
NC_017663.1	P12b	Natural
NC_017660.1	KO11FL	Engineered
NC_017664.1	W (NC_017664.1)	Laboratory
NC_017906.1	Xuzhou21	Natural
NC_017638.1	DH1 ME8569	Engineered
NC_011993.1	LF82	Natural
NZ_HG941718.1	ST131 EC958	Natural
NC_018650.1	O104:H4 2009EL-2050	Natural
NC_018658.1	O104:H4 2011C-3493	Natural
NC_018661.1	O104:H4 2009EL-2071	Natural
NC_020163.1	APEC O78	Natural
NC_020518.1	K12 MDS42	Engineered
NC_022364.1	LY180	Engineered
NC_022648.1	JJ1886	Natural
NZ_HG738867.1	K-12 MC4100	Engineered
NZ_CP006027.1	O145:H28 RM13514	Natural
NZ_CP006262.1	O145:H28 RM13516	Natural
NZ_CP007265.1	ST540 (NZ_CP007265.1)	Natural
NZ_CP007390.1	ST540 (NZ_CP007390.1)	Natural
NZ_CP007391.1	ST540 (NZ_CP007391.1)	Natural
NZ_CP007392.1	ST2747 (NZ_CP007392.1)	Natural
NZ_CP007393.1	ST2747 (NZ_CP007393.1)	Natural
NZ_CP007394.1	ST2747 (NZ_CP007394.1)	Natural
NZ_CP007133.1	O145:H28 RM12761	Natural
NZ_CP007136.1	O145:H28 RM12581	Natural
NZ_CP007799.1	Nissle 1917	Natural
NZ_CP008801.1	KLY	Engineered
NZ_CP008805.1	O157:H7 SS17	Natural
NZ_CP008957.1	O157:H7 EDL933	Natural
NZ_CP009072.1	ATCC 25922	Natural
NZ_CP009273.1	K-12 BW25113	Laboratory
NZ_CP009859.1	ECONIH1	Natural
NZ_CP009644.1	ER2796	Laboratory
NZ_CP009789.1	K-12 ER3413	Engineered
NZ_CP007149.1	RS218	Natural
NZ_CP009104.1	RM9387	Natural
NZ_CP009106.2	94-3024	Natural
NZ_CP009685.1	K-12 MG1655 (NZ_CP009685.)	Laboratory
NZ_CP010304.1	O157:H7 SS52	Natural
NZ_CP005930.1	APEC IMT5155	Natural
NZ_CP010371.1	6409	Natural
NZ_CP010315.1	789	Natural
NZ_CP007592.1	O157:H16 Santai	Natural
NZ_CP009166.1	1303	Natural
NZ_CP010585.1	C41 DE3	Engineered
NZ_CP010344.1	ECC-1470	Natural
NZ_CP010816.1	BL21 TaKaRa	Engineered
NZ_CP010876.1	MNCRE44	Natural
NZ_LM995446.1	EcRV308	Engineered
NZ_LM993812.1	EcHMS174	Engineered
NZ_HF572917.1	HUSEC2011	Natural
NZ_CP011134.1	VR50	Natural
NZ_CP011018.1	CI5	Natural
NZ_CP010438.1	K-12 ER3454	Engineered
NZ_CP010439.1	K-12 ER3440	Engineered
NZ_CP010440.1	K-12 ER3476	Engineered
NZ_CP010441.1	K-12 ER3445	Engineered
NZ_CP010442.1	K-12 ER346	Engineered
NZ_CP010443.1	K-12 ER3446	Engineered
NZ_CP010444.1	K-12 ER3475	Engineered
NZ_CP010445.1	K-12 ER343	Engineered
NZ_LN832404.1	K-12 EcoliK12AG100	Engineered
NZ_CP011331.1	O104:H4 C227-11	Natural
NZ_CP007594.1	SEC470	Natural
NZ_CP011320.1	SQ37	Engineered
NZ_CP011321.1	SQ88	Engineered
NZ_CP011324.1	SQ2203	Engineered
NZ_CP011416.1	CFSAN029787	Natural
NZ_CP011342.2	K-12 GM4792 Lac+	Laboratory
NZ_CP011343.2	K-12 GM4792 Lac-	Laboratory
NZ_CP006636.1	PCN061	Natural
NZ_CP011938.1	C43 DE3	Engineered
NZ_CP011495.1	NCM3722	Engineered
NZ_CP007442.1	ACN001	Natural
NZ_CP012125.1	DH1Ec095	Engineered
NZ_CP012126.1	DH1Ec104	Engineered
NZ_CP012127.1	DH1Ec169	Engineered
NZ_CP011113.1	RR1	Engineered
NZ_CP012635.1	SF-088	Natural
NZ_CP012625.1	SF-468	Natural
NZ_CP012633.1	SF-166	Natural
NZ_CP012631.1	SF-173	Natural
NZ_CP012802.1	O157:H7 WS4202	Natural
NZ_CP012868.1	K-12 MG1655 (NZ_CP012868.1)	Laboratory
NZ_CP012869.1	K-12 MG1655 TMP32XR1	Laboratory
NZ_CP012870.1	K-12 MG1655 TMP32XR2	Laboratory
NZ_CP013029.1	2012C-4227	Natural
NZ_CP013025.1	2009C-3133	Natural
NZ_CP013112.1	YD786	Natural
NZ_CP013253.1	CQSW20	Natural
NZ_CP013658.1	uk_P46212	Natural
NZ_CP008697.1	ST648	Natural
NZ_CP013831.1	CD306	Natural
NZ_CP013835.1	JJ2434	Natural
NZ_CP007491.1	ACN002	Natural
NZ_CP014197.1	MRE600	Laboratory
NZ_CP014225.1	K-12 MG1655 (NZ_CP014225.1)	Laboratory
NZ_CP014314.1	O157:H7 JEONG-1266	Natural
NZ_CP014268.2	B C2566	Engineered
NZ_CP014269.1	B C3029	Engineered
NZ_CP014270.1	K-12 DHB4	Engineered
NZ_CP014272.1	K-12 C3026	Engineered
NZ_CP014348.1	K-12 MG1655 JW5437-1	Engineered
NZ_CP014495.1	SaT040	Natural
NZ_CP014488.1	G749	Natural
NZ_CP014492.1	MVAST0167	Natural
NZ_CP014497.1	ZH193	Natural
NZ_CP014522.1	ZH063	Natural
NZ_CP014316.1	JJ1887	Natural
NZ_CP011061.1	Sanji	Natural
NZ_CP015020.1	28RC1	Natural
NZ_CP015023.1	SRCC 1675	Natural
NZ_CP015138.1	Ecol_732	Natural
NZ_CP015069.1	Ecol_743	Natural
NZ_CP015074.2	Ecol_745	Natural
NZ_CP015076.1	Ecol_448	Natural
NZ_CP015240.1	2011C-3911	Natural
NZ_CP015241.1	2013C-4465	Natural
NZ_CP015832.1	O157 180-PT54	Natural
NZ_CP015831.1	O157 644-PT8	Natural
NZ_CP015846.1	O157:H7 FRIK2069	Natural
NZ_CP015842.1	O157:H7 FRIK2533	Natural
NZ_CP015843.1	O157:H7 FRIK2455	Natural
NZ_CP015995.1	S51	Natural
NZ_CP016007.1	NGF1	Engineered
NZ_CP016018.1	ER1821R	Engineered
NZ_CP015159.1	Eco889	Natural
NZ_CP014667.1	ECONIH2	Natural
NZ_CP015229.1	06-00048	Natural
NZ_CP015228.1	09-00049	Natural
NZ_CP013662.1	08-00022	Natural
NZ_CP013031.1	H1827/12	Natural
NZ_CP013663.1	GB089	Natural
NZ_CP015912.1	210205630	Natural
NZ_CP016182.1	EC590	Natural
NZ_CP016358.1	K-15KW01	Natural
NZ_CP016497.1	UPEC 26-1	Natural
NZ_CP016546.1	O177:H21	Natural
NZ_CP016625.1	O157:H7 FRIK944	Natural
NZ_CP014670.1	CFSAN004177	Natural
NZ_CP014583.1	CFSAN004176	Natural
NZ_CP015834.1	MS6198	Natural
NZ_CP017100.1	K-12 NEB 5-alpha	Engineered
NZ_LT601384.1	NCTC86EC	Laboratory
