# Supplementary material for: Whole genome phylogenies reflect the distributions of recombination rates for many bacterial species
Source: eLife. 2021 Jan 8;10:e65366. doi: 10.7554/eLife.65366 (PMC7884076; doi:10.7554/eLife.65366)
Supplement: Figure 7—source data 1. [file elife-65366-fig7-data1.txt]

Bacillus subtilis, Feb 16, 2016

GCF_001043765.1_ASM104376v1_genomic
GCF_000931835.1_G4C10_genomic
GCF_000699465.1_ASM69946v1_genomic
GCF_000740475.1_ASM74047v1_genomic
GCF_000155325.1_ASM15532v1_genomic
GCF_000338735.1_ASM33873v1_genomic
GCF_000293765.1_ASM29376v1_genomic
GCF_000340295.1_ASM34029v1_genomic
GCF_000782835.1_ASM78283v1_genomic
GCF_000699525.1_ASM69952v1_genomic
GCF_000724125.1_BSUBE1_genomic
GCF_000830695.1_ASM83069v1_genomic
GCF_000816805.1_ASM81680v1_genomic
GCF_000696635.1_ASM69663v1_genomic
GCF_000227485.1_ASM22748v1_genomic
GCF_000735115.1_ASM73511v1_genomic
GCF_001015095.1_ASM101509v1_genomic
GCF_000245035.1_ASM24503v2_genomic
GCF_000706705.1_ASM70670v1_genomic
GCF_000321395.1_ASM32139v1_genomic
GCF_000830595.1_ASM83059v1_genomic
GCF_000878265.1_ASM87826v1_genomic
GCF_000827065.1_ASM82706v1_genomic
GCF_000155375.1_ASM15537v1_genomic
GCF_000934165.1_ASM93416v1_genomic
GCF_000497365.1_MP11_genomic
GCF_000830715.1_ASM83071v1_genomic
GCF_000582885.1_QH-1_V1.0_genomic
GCF_000959025.1_ASM95902v1_genomic
GCF_000183765.1_ASM18376v2_genomic
GCF_000696615.1_ASM69661v1_genomic
GCF_000523045.1_ASM52304v1_genomic
GCF_001465815.1_ASM146581v1_genomic
GCF_000789295.1_ASM78929v1_genomic
GCF_000691185.1_ASM69118v1_genomic
GCF_001541905.1_ASM154190v1_genomic
GCF_000341775.1_ASM34177v1_genomic
GCF_000146565.1_ASM14656v1_genomic
GCF_000973605.1_ASM97360v1_genomic
GCF_000230755.1_ASM23075v2_genomic
GCF_000186085.1_ASM18608v1_genomic
GCF_000186745.1_ASM18674v1_genomic
GCF_000830735.1_ASM83073v1_genomic
GCF_000009045.1_ASM904v1_genomic
GCF_000177595.1_ASM17759v1_genomic
GCF_000209795.2_ASM20979v2_genomic
GCF_000332645.1_BSI1.0_genomic
GCF_000931825.1_G1A4_genomic
GCF_000953615.1_BS49Ch_genomic
GCF_000385985.1_Bacillus_subtilis_PS216_genomic
GCF_000349795.1_ASM34979v1_genomic
GCF_000507005.1_PTS394_genomic
GCF_001037985.1_ASM103798v1_genomic
GCF_000828495.1_ASM82849v1_genomic
GCF_000971925.1_ASM97192v1_genomic
GCF_000743215.1_BST_genomic
GCF_000227465.1_ASM22746v1_genomic
GCF_000830635.1_ASM83063v1_genomic
GCF_000931815.1_G1A3_genomic
GCF_000245295.1_ASM24529v1_genomic
GCF_000830645.1_ASM83064v1_genomic
GCF_001187765.1_BSMS1577_genomic
GCF_000497345.1_MP9_genomic
GCF_000830605.1_ASM83060v1_genomic
GCF_000830675.1_ASM83067v1_genomic
GCF_000789275.1_ASM78927v1_genomic
GCF_000344745.1_ASM34474v1_genomic
GCF_000409585.1_Hal1_genomic
GCF_000497485.1_ASM49748v1_genomic
GCF_000747645.1_ASM74764v1_genomic
GCF_000155355.1_ASM15535v1_genomic
GCF_000832195.1_ASM83219v1_genomic
GCF_000740485.1_ASM74048v1_genomic
GCF_000931845.1_G5B15_genomic
GCF_001534785.1_ASM153478v1_genomic

Helicobacter pylori, Oct 5, 2016

GCF_000008785.1_ASM878v1_genomic
GCF_000498335.1_ASM49833v1_genomic
GCF_000185245.1_ASM18524v1_genomic
GCF_000307815.1_ASM30781v1_genomic
GCF_000685745.1_ASM68574v1_genomic
GCF_000270065.1_ASM27006v1_genomic
GCF_000600205.1_ASM60020v1_genomic
GCF_000600125.1_ASM60012v1_genomic
GCF_000213135.1_ASM21313v1_genomic
GCF_000091345.1_ASM9134v1_genomic
GCF_000600185.1_ASM60018v1_genomic
GCF_001653415.1_ASM165341v1_genomic
GCF_000192315.1_ASM19231v1_genomic
GCF_000600045.1_ASM60004v1_genomic
GCF_000392455.3_ASM39245v3_genomic
GCF_000307835.1_ASM30783v1_genomic
GCF_000270025.1_ASM27002v1_genomic
GCF_000826985.1_ASM82698v1_genomic
GCF_000685665.1_ASM68566v1_genomic
GCF_001433515.1_ASM143351v1_genomic
GCF_000600145.1_ASM60014v1_genomic
GCF_000315955.1_ASM31595v1_genomic
GCF_000392515.3_ASM39251v3_genomic
GCF_001653455.1_ASM165345v1_genomic
GCF_000148915.1_ASM14891v1_genomic
GCF_000590775.1_ASM59077v1_genomic
GCF_000439295.2_ASM43929v2_genomic
GCF_000277405.1_ASM27740v1_genomic
GCF_000178935.2_ASM17893v2_genomic
GCF_000392475.3_ASM39247v3_genomic
GCF_000093185.1_ASM9318v1_genomic
GCF_000270005.1_ASM27000v1_genomic
GCF_000185205.1_ASM18520v1_genomic
GCF_001653435.1_ASM165343v1_genomic
GCF_000192335.1_ASM19233v1_genomic
GCF_000828955.1_ASM82895v1_genomic
GCF_001653395.1_ASM165339v1_genomic
GCF_000259235.1_ASM25923v1_genomic
GCF_001549875.1_ASM154987v1_genomic
GCF_000020245.1_ASM2024v1_genomic
GCF_000021165.1_ASM2116v1_genomic
GCF_000008525.1_ASM852v1_genomic
GCF_000600085.1_ASM60008v1_genomic
GCF_000829135.1_ASM82913v1_genomic
GCF_000600225.1_ASM60022v1_genomic
GCF_000685625.1_ASM68562v1_genomic
GCF_000011725.1_ASM1172v1_genomic
GCF_000307795.1_ASM30779v1_genomic
GCF_001653375.1_ASM165337v1_genomic
GCF_000013245.1_ASM1324v1_genomic
GCF_000317875.1_ASM31787v1_genomic
GCF_001549715.1_ASM154971v1_genomic
GCF_000023805.1_ASM2380v1_genomic
GCF_000255955.1_ASM25595v1_genomic
GCF_000224535.1_ASM22453v1_genomic
GCF_000392535.3_ASM39253v3_genomic
GCF_000348885.1_ASM34888v1_genomic
GCF_000148895.1_ASM14889v1_genomic
GCF_000348865.1_ASM34886v1_genomic
GCF_000185185.1_ASM18518v1_genomic
GCF_000148875.1_ASM14887v1_genomic
GCF_000277425.1_ASM27742v1_genomic
GCF_000817025.1_ASM81702v1_genomic
GCF_000270045.1_ASM27004v1_genomic
GCF_000224555.1_ASM22455v1_genomic
GCF_000224575.1_ASM22457v1_genomic
GCF_000600165.1_ASM60016v1_genomic
GCF_000148855.1_ASM14885v1_genomic
GCF_000498315.1_ASM49831v1_genomic
GCF_001653475.1_ASM165347v1_genomic
GCF_000982695.1_ASM98269v1_genomic
GCF_000827025.1_ASM82702v1_genomic
GCF_000277365.1_ASM27736v1_genomic
GCF_000829115.1_ASM82911v1_genomic
GCF_001433495.1_ASM143349v1_genomic
GCF_000185225.1_ASM18522v1_genomic
GCF_000685705.1_ASM68570v1_genomic
GCF_000262655.1_ASM26265v1_genomic
GCF_000829095.1_ASM82909v1_genomic
GCF_000277385.1_ASM27738v1_genomic
GCF_000021465.1_ASM2146v1_genomic
GCF_000148665.1_ASM14866v1_genomic
GCF_000196755.1_ASM19675v1_genomic

Mycobacterium tuberculosis, Oct 5, 2016

GCF_000277735.2_ASM27773v2_genomic
GCF_000756545.1_ASM75654v1_genomic
GCF_000153685.2_ASM15368v2_genomic
GCF_000831245.1_ASM83124v1_genomic
GCF_000572155.1_ASM57215v1_genomic
GCF_000008585.1_ASM858v1_genomic
GCF_000154585.2_ASM15458v2_genomic
GCF_001544705.1_ASM154470v1_genomic
GCF_000828995.1_ASM82899v1_genomic
GCF_001545015.1_ASM154501v1_genomic
GCF_000023625.1_ASM2362v1_genomic
GCF_000706665.1_ASM70666v1_genomic
GCF_000016925.1_ASM1692v1_genomic
GCF_001544985.1_ASM154498v1_genomic
GCF_001702435.1_ASM170243v1_genomic
GCF_000350205.1_ASM35020v1_genomic
GCF_000422125.1_ASM42212v1_genomic
GCF_000756525.1_ASM75652v1_genomic
GCF_001545055.1_ASM154505v1_genomic
GCF_000331445.1_ASM33144v1_genomic
GCF_000827085.1_ASM82708v1_genomic
GCF_000195955.2_ASM19595v2_genomic
GCF_001275565.2_ASM127556v2_genomic
GCF_000572175.1_ASM57217v1_genomic
GCF_000016145.1_ASM1614v1_genomic
GCF_000572125.1_ASM57212v1_genomic
GCF_000193185.2_ASM19318v2_genomic
GCF_000389945.1_ASM38994v1_genomic
GCF_000224435.1_ASM22443v1_genomic
GCF_000786505.1_MT49-02_genomic
GCF_001708265.1_ASM170826v1_genomic
GCF_000738475.1_ASM73847v1_genomic
GCF_000270365.1_ASM27036v1_genomic
GCF_000698475.1_ASM69847v1_genomic
GCF_000154605.2_ASM15460v2_genomic
GCF_000572195.1_ASM57219v1_genomic
GCF_001544955.1_ASM154495v1_genomic
GCF_000400615.1_ASM40061v1_genomic
GCF_000364825.1_ASM36482v1_genomic
GCF_000738445.1_ASM73844v1_genomic

Salmonella enterica, Feb 26, 2016

GCF_000011885.1_ASM1188v1_genomic
GCF_001185245.1_ASM118524v1_genomic
GCF_000380325.1_ASM38032v1_genomic
GCF_000188735.1_ASM18873v1_genomic
GCF_000750395.2_ASM75039v2_genomic
GCF_000486365.2_ASM48636v2_genomic
GCF_001305235.1_ASM130523v1_genomic
GCF_001441205.1_ASM144120v1_genomic
GCF_000272715.3_ASM27271v3_genomic
GCF_000623375.1_ASM62337v1_genomic
GCF_000940935.1_ASM94093v1_genomic
GCF_000953495.1_SINFA_genomic
GCF_000940975.1_ASM94097v1_genomic
GCF_000626335.1_ASM62633v1_genomic
GCF_000636135.1_ASM63613v1_genomic
GCF_000018625.1_ASM1862v1_genomic
GCF_000020885.1_ASM2088v1_genomic
GCF_000623315.1_ASM62331v1_genomic
GCF_000828595.1_ASM82859v1_genomic
GCF_000750435.1_ASM75043v1_genomic
GCF_000626355.1_ASM62635v1_genomic
GCF_000626115.1_ASM62611v1_genomic
GCF_000626155.1_ASM62615v1_genomic
GCF_000623355.1_ASM62335v1_genomic
GCF_000335875.2_ASM33587v2_genomic
GCF_001484025.1_ASM148402v1_genomic
GCF_000210855.2_ASM21085v2_genomic
GCF_000272755.3_ASM27275v3_genomic
GCF_000020745.1_ASM2074v1_genomic
GCF_000750215.1_ASM75021v1_genomic
GCF_000195995.1_ASM19599v1_genomic
GCF_000473275.1_ASM47327v1_genomic
GCF_000503845.1_ASM50384v1_genomic
GCF_000462995.1_ASM46299v1_genomic
GCF_000624155.1_ASM62415v1_genomic
GCF_000486405.2_ASM48640v2_genomic
GCF_000612325.1_ASM61232v1_genomic
GCF_000486445.2_ASM48644v2_genomic
GCF_000626235.1_ASM62623v1_genomic
GCF_001006525.1_ASM100652v1_genomic
GCF_000487575.2_ASM48757v2_genomic
GCF_000016045.1_ASM1604v1_genomic
GCF_001457675.1_NCTC10384_genomic
GCF_000940895.1_ASM94089v1_genomic
GCF_000988525.1_ASM98852v1_genomic
GCF_001454965.1_ASM145496v1_genomic
GCF_000245535.1_ASM24553v1_genomic
GCF_000742815.1_ASM74281v1_genomic
GCF_000487915.2_ASM48791v2_genomic
GCF_000626195.1_ASM62619v1_genomic
GCF_000487295.2_ASM48729v2_genomic
GCF_000750475.1_ASM75047v1_genomic
GCF_000623295.1_ASM62329v1_genomic
GCF_000020705.1_ASM2070v1_genomic
GCF_000626175.1_ASM62617v1_genomic
GCF_001558355.1_ASM155835v1_genomic
GCF_001409175.1_99_3134_genomic
GCF_000818075.1_ASM81807v1_genomic
GCF_000623115.2_ASM62311v2_genomic
GCF_000213635.1_ASM21363v1_genomic
GCF_000993725.1_ASM99372v1_genomic
GCF_000623095.1_ASM62309v2_genomic
GCF_000430085.2_ASM43008v2_genomic
GCF_000272775.3_ASM27277v3_genomic
GCF_000754375.1_ASM75437v1_genomic
GCF_001441245.1_ASM144124v1_genomic
GCF_000385905.1_ASM38590v1_genomic
GCF_000444445.1_ASM44444v1_genomic
GCF_001302625.1_ASM130262v1_genomic
GCF_000007545.1_ASM754v1_genomic
GCF_000623735.2_ASM62373v2_genomic
GCF_000750335.1_ASM75033v1_genomic
GCF_000272735.3_ASM27273v3_genomic
GCF_000018385.1_ASM1838v1_genomic
GCF_000623195.2_ASM62319v2_genomic
GCF_000022165.1_ASM2216v1_genomic
GCF_001409195.1_C2346_genomic
GCF_001447095.1_ASM144709v1_genomic
GCF_000009525.1_ASM952v1_genomic
GCF_000750415.2_ASM75041v2_genomic
GCF_001293505.1_ASM129350v1_genomic
GCF_001409135.1_10259_genomic
GCF_001540845.1_SO4698_09_genomic
GCF_000009505.1_ASM950v1_genomic
GCF_000963535.1_ASM96353v1_genomic
GCF_001409155.1_98_11262_genomic
GCF_000715155.1_ASM71515v2_genomic
GCF_000258365.1_ASM25836v1_genomic
GCF_000750375.1_ASM75037v1_genomic
GCF_000623135.1_ASM62313v2_genomic
GCF_000020925.1_ASM2092v1_genomic
GCF_000626275.2_ASM62627v2_genomic
GCF_000505365.2_ASM50536v2_genomic
GCF_000487775.1_ASM48777v2_genomic
GCF_000626315.1_ASM62631v1_genomic
GCF_000623055.1_ASM62305v2_genomic
GCF_000280315.2_ASM28031v2_genomic
GCF_000624395.2_ASM62439v2_genomic
GCF_000831045.1_ASM83104v1_genomic
GCF_000430165.1_ASM43016v1_genomic
GCF_000626295.1_ASM62629v1_genomic
GCF_000623275.1_ASM62327v1_genomic
GCF_000623475.1_ASM62347v2_genomic
GCF_000430125.1_ASM43012v1_genomic
GCF_000750455.1_ASM75045v1_genomic
GCF_000626135.1_ASM62613v1_genomic
GCF_000272835.3_ASM27283v3_genomic
GCF_000626415.1_ASM62641v1_genomic
GCF_000430145.2_ASM43014v3_genomic
GCF_000623335.1_ASM62333v1_genomic
GCF_000330485.2_ASM33048v2_genomic
GCF_000973665.1_ASM97366v1_genomic
GCF_000188955.2_ASM18895v5_genomic
GCF_000626255.1_ASM62625v1_genomic
GCF_001441225.1_ASM144122v1_genomic
GCF_000430105.1_ASM43010v1_genomic
GCF_001185215.1_ASM118521v1_genomic
GCF_000941015.1_ASM94101v1_genomic
GCF_000008105.1_ASM810v1_genomic
GCF_000973645.1_ASM97364v1_genomic
GCF_001302605.1_ASM130260v1_genomic
GCF_000623395.2_ASM62339v2_genomic
GCF_000018705.1_ASM1870v1_genomic
GCF_000750295.1_ASM75029v1_genomic
GCF_001447115.1_ASM144711v1_genomic
GCF_000272895.2_ASM27289v3_genomic
GCF_000973685.1_ASM97368v1_genomic
GCF_000235545.1_ASM23554v1_genomic
GCF_000027025.1_ASM2702v1_genomic
GCF_000283735.1_ASM28373v1_genomic
GCF_000329365.2_ASM32936v2_genomic
GCF_000750255.1_ASM75025v1_genomic
GCF_000006945.1_ASM694v1_genomic
GCF_000493535.1_DT2_genomic
GCF_000493675.1_DT104_genomic
GCF_001305815.1_ASM130581v1_genomic
GCF_000442415.1_ASM44241v1_genomic
GCF_000487615.2_ASM48761v2_genomic
GCF_000626375.1_ASM62637v1_genomic
GCF_001305835.1_ASM130583v1_genomic
GCF_000750495.1_ASM75049v1_genomic
GCF_000272815.2_ASM27281v2_genomic
GCF_000505705.1_ASM50570v1_genomic
GCF_000626215.1_ASM62621v1_genomic
GCF_000831025.1_ASM83102v1_genomic
GCF_000026565.1_ASM2656v1_genomic
GCF_000439415.1_ASM43941v1_genomic
GCF_000743055.1_ASM74305v1_genomic
GCF_000341425.1_ASM34142v1_genomic
GCF_000818115.1_ASM81811v1_genomic
GCF_000486765.2_ASM48676v2_genomic
GCF_000252875.1_ASM25287v1_genomic
GCF_000756465.1_ASM75646v1_genomic
GCF_000484195.2_ASM48419v2_genomic
GCF_000623455.2_ASM62345v2_genomic

Staphylococcus aureus, Feb 23, 2016

GCF_000382985.1_ASM38298v1_genomic
GCF_000382965.1_ASM38296v1_genomic
GCF_001465635.1_ASM146563v1_genomic
GCF_001281145.1_ASM128114v1_genomic
GCF_000967345.1_ASM96734v1_genomic
GCF_000463055.1_ASM46305v1_genomic
GCF_001307235.1_ASM130723v1_genomic
GCF_000769575.1_ASM76957v1_genomic
GCF_000967325.1_ASM96732v1_genomic
GCF_001515665.1_ASM151566v1_genomic
GCF_001183705.1_ASM118370v1_genomic
GCF_001515705.1_ASM151570v1_genomic
GCF_001444345.1_ASM144434v1_genomic
GCF_000010445.1_ASM1044v1_genomic
GCF_000967365.1_ASM96736v1_genomic
GCF_001457495.1_NCTC13435_genomic
GCF_000967385.1_ASM96738v1_genomic
GCF_001046095.2_ASM104609v2_genomic
GCF_000626615.1_ASM62661v1_genomic
GCF_000969225.1_ASM96922v1_genomic
GCF_001183725.1_ASM118372v1_genomic
GCF_000011265.1_ASM1126v1_genomic
GCF_001465755.1_ASM146575v1_genomic
GCF_000815085.1_ASM81508v1_genomic
GCF_000695215.1_ASM69521v1_genomic
GCF_000009585.1_ASM958v1_genomic
GCF_001021875.1_ASM102187v1_genomic
GCF_000025145.1_ASM2514v1_genomic
GCF_000462955.1_ASM46295v1_genomic
GCF_001515685.1_ASM151568v1_genomic
GCF_000756205.1_ASM75620v1_genomic
GCF_000009665.1_ASM966v1_genomic
GCF_000016805.1_ASM1680v1_genomic
GCF_001515745.1_ASM151574v1_genomic
GCF_000237125.1_ASM23712v1_genomic
GCF_000597965.1_ASM59796v1_genomic
GCF_000010465.1_ASM1046v1_genomic
GCF_000013465.1_ASM1346v1_genomic
GCF_000296595.1_ASM29659v1_genomic
GCF_001558795.1_ASM155879v1_genomic
GCF_000237265.1_ASM23726v1_genomic
GCF_000815205.1_ASM81520v1_genomic
GCF_001278745.1_ASM127874v1_genomic
GCF_000253135.1_ASM25313v1_genomic
GCF_000245495.1_ASM24549v1_genomic
GCF_001457515.1_NCTC8532_genomic
GCF_000746505.1_ASM74650v1_genomic
GCF_001549675.1_ASM154967v1_genomic
GCF_000145595.1_ASM14559v1_genomic
GCF_000485885.1_ASM48588v1_genomic
GCF_000412775.1_ASM41277v1_genomic
GCF_000011525.1_ASM1152v1_genomic
GCF_000011505.1_ASM1150v1_genomic
GCF_000027045.1_ASM2704v1_genomic
GCF_000017085.1_ASM1708v1_genomic
GCF_000013425.1_ASM1342v1_genomic
GCF_000159535.2_ASM15953v2_genomic
GCF_000009645.1_ASM964v1_genomic
GCF_000239235.1_ASM23923v1_genomic
GCF_000160335.2_ASM16033v2_genomic
GCF_000204665.1_ASM20466v1_genomic
GCF_000144955.1_ASM14495v1_genomic
GCF_000828035.1_ASM82803v1_genomic
GCF_000383005.1_ASM38300v1_genomic
GCF_000568455.1_ASM56845v1_genomic
GCF_001456215.1_ASM145621v1_genomic
GCF_001045995.2_ASM104599v2_genomic
GCF_001548295.1_ASM154829v1_genomic
GCF_000772025.1_ASM77202v1_genomic
GCF_000418345.1_ASM41834v1_genomic
GCF_001548415.1_ASM154841v1_genomic
GCF_000815125.1_ASM81512v1_genomic
GCF_001021895.1_ASM102189v1_genomic
GCF_000815165.1_ASM81516v1_genomic
GCF_000953255.1_Staphylococcus_aureus_Sa_ILRI_217_genomic
GCF_000815045.1_ASM81504v1_genomic
GCF_000967405.1_ASM96740v1_genomic
GCF_001515765.1_ASM151576v1_genomic
GCF_001027045.1_ASM102704v1_genomic
GCF_001296985.1_ASM129698v1_genomic
GCF_000284535.1_ASM28453v1_genomic
GCF_000009005.1_ASM900v1_genomic
GCF_000012045.1_ASM1204v1_genomic
GCF_001549655.1_ASM154965v1_genomic
GCF_001465675.1_ASM146567v1_genomic
GCF_000024585.1_ASM2458v1_genomic
GCF_001027105.1_ASM102710v1_genomic
GCF_000017125.1_ASM1712v1_genomic
GCF_000737615.1_ASM73761v1_genomic
GCF_001045795.2_ASM104579v2_genomic
GCF_000470865.1_ASM47086v1_genomic
GCF_000210315.1_ASM21031v1_genomic
GCF_000695875.1_ASM69587v1_genomic
GCF_000470845.1_ASM47084v1_genomic
GCF_000815245.1_ASM81524v1_genomic
